# Supplementary material for: Phylogeny and expression pattern analysis of TCP transcription factors in cassava seedlings exposed to cold and/or drought stress
Source: Sci Rep. 2017 Aug 30;7:10016. doi: 10.1038/s41598-017-09398-5 (PMC5577251; doi:10.1038/s41598-017-09398-5)
Supplement: Supplementary file 2 — Supplementary Table [file 41598_2017_9398_MOESM2_ESM.xlsx]

## Sheet: Sheet1
Supplemental Tables
Phylogeny and expression pattern analysis of TCP transcription factors in cassava seedlings exposed to cold and/or drought stress
Ning Lei2†, Xiang Yu3,4†, Shuxia Li1†, Changying Zeng1, Liangping Zou1, Wenbin Liao1 & Ming Peng1*

## Sheet: Supplemental Table S1
Supplemental Table S1. Expression profiles of 36 MeTCP genes under various hormone treatments
Name	Fold change
	ABA/CK	JA/CK	GA/CK	IAA/CK	6-BA/CK	ZT/CK
MeTCP11a	0.772518	1.04259	1.03626	1.0111	1.83603	2.60809
MeTCP11b	3.33534	1.35192	0.863763	1.35407	0.709461	1.51034
MeTCP11c	6.16896	3.8474	4.41476	1.58443	11.0618	24.9583
MeTCP11d	1.39529	0.956659	0.831109	0.980431	0.84559	1.1308
MeTCP12	1.97819	7.04328	1.54579	13.9187	4.33881	4.71963
MeTCP13a	1.53637	3.38256	1.52211	1.20962	1.51405	0.818541
MeTCP13b	3.26224	0.94504	4.22783	0.406688	0.83961	3.12807
MeTCP15a	2.35712	0.629797	1.11568	1.2559	0.808615	1.02263
MeTCP15b	5.38851	1.39636	4.01748	1.13944	6.19395	4.90398
MeTCP15c	5.38851	0.463702	1.01579	1.16599	1.02303	0.389497
MeTCP15d	2.67742	0.868392	1.59165	2.14883	0.388987	1.14859
MeTCP16	1.16354	3.06659	1.60891	0.244873	3.10734	2.23952
MeTCP18a	3.82973	5.15306	5.34194	0.839928	6.43255	5.01568
MeTCP18b	0.840593	0.994929	1.56989	2.90916	1.10069	1.09206
MeTCP18c	1.16978	0.929916	0.943391	1.66066	0.536009	0.512716
MeTCP18d	1.47851	0.715508	0.499107	1.39727	0.590574	0.926563
MeTCP19	3.66979	5.15306	5.34194	0.839928	6.43255	5.01568
MeTCP20a	62.6933	1.54226	2.41843	0.449358	4.70489	1.6528
MeTCP20b	2.25353	1.90404	1.47979	1.89698	0.903097	0.92153
MeTCP20c	1.19334	3.12807	2.60378	0.48366	8.14761	3.09979
MeTCP20d	1.13679	1.47507	1.19204	1.04434	0.856016	1.05473
MeTCP20e	0.969832	13.9217	2.7011	1.48014	2.89616	2.21921
MeTCP23a	1.49687	1.16178	1.2392	1.54161	0.883681	0.819018
MeTCP23b	1.69879	0.649564	26.3357	6.94647	5.08	57.5441
MeTCP2a	1.61257	1.22449	1.36043	2.29457	0.896548	2.42192
MeTCP2b	1.98344	2.27687	1.3505	1.55991	0.554247	0.97965
MeTCP3a	2.41816	0.00350068	2.3084	2.16355	0.245966	0.111497
MeTCP3b	0.705643	0.127822	0.974478	1.26281	0.476455	0.0654236
MeTCP4	1.46503	0.107913	0.9384	1.26598	0.571305	0.192759
MeTCP5a	1.22918	0.561117	0.723402	0.470108	0.550692	0.580928
MeTCP5b	1.00451	1.1405	1.19495	1.17666	0.540209	0.660522
MeTCP7	2.22701	1.5174	73.9714	17.2328	3.7845	155.906
MeTCP8a	0.499358	5.20573	1.77695	1.28968	0.952526	1.18051
MeTCP8b	0.357575	5.40797	1.09542	1.96798	1.95253	1.80507
MeTCP9a	7.51971	2.8257	1.75413	6.29128	0.431624	0.762449
MeTCP9b	2.43169	2.57353	1.62147	1.77051	0.487008	0.915063

## Sheet: Supplemental Table S2
Supplemental Table S2. Expression profiles of 36 MeTCP genes under cold and drought stress
Name	Fold change
	Cold/CK	Drought/CK
MeTCP11a	3.21554	2.97621
MeTCP11b	0.411355	0.576988
MeTCP11c	0.278038	0.00175631
MeTCP11d	1.20567	0.643348
MeTCP12	0.0268156	0.181161
MeTCP13a	0.292031	1.31746
MeTCP13b	0.330865	1.42526
MeTCP15a	0.898411	0.556427
MeTCP15b	2.28421	0.299572
MeTCP15c	0.595185	0.234891
MeTCP15d	1.35663	0.215351
MeTCP16	1.39762	0.457023
MeTCP18a	1.21075	2.10142
MeTCP18b	0.209382	0.22545
MeTCP18c	0.362858	0.484764
MeTCP18d	0.90226	0.42179
MeTCP19	0.393666	1.64321
MeTCP20a	1.06708	1.37867
MeTCP20b	1.037	1.71525
MeTCP20c	2.16045	3.48409
MeTCP20d	0.750497	0.62703
MeTCP20e	2.52036	1.32146
MeTCP23a	0.325985	0.595905
MeTCP23b	0.918847	0.721722
MeTCP2a	0.547863	0.558837
MeTCP2b	0.632084	1.41675
MeTCP3a	0.43995	0.262127
MeTCP3b	1.12134	0.394517
MeTCP4	0.359864	0.307105
MeTCP5a	0.725083	0.763158
MeTCP5b	0.52985	0.699377
MeTCP7	0.986914	0.605392
MeTCP8a	1.25054	1.03376
MeTCP8b	0.525825	0.580732
MeTCP9a	0.645714	0.579337
MeTCP9b	0.911098	0.240203

## Sheet: Supplemental Table S3
Supplemental Table S3. List of primers used in this study
Name	Sequence 5'-3'
MeACTIN-RT-A	CCTCCTACGACCCAATCTCA
MeACTIN-RT-S	TGATGAGTCTGGTCCATCCA
MeTCP11a-RT-A	CCGTACAGGGAATGGAGAGC
MeTCP11a-RT-S	TGGTGAGACCATTGAGTGGC
MeTCP11b-RT-A	GAAGGGTTGGCAGGAGCAAT
MeTCP11b-RT-S	CTCAAAGGTGAATGGTCGGGA
MeTCP11c-RT-A	GTTACGGCACCACTTGCATC
MeTCP11c-RT-S	CACTCGTGAGCTCGGTAACA
MeTCP11d-RT-A	ACCAGATACAGAGGCGCAAG
MeTCP11d-RT-S	GTGGCGAGACCATAGAGTGG
MeTCP12-RT-A	GAGCAGCCACTCTAGGGTTT
MeTCP12-RT-S	ATGTCGGCTTCGCTGGAAAT
MeTCP13a-RT-A	GCTGTTTGGGCTGCAAATCC
MeTCP13a-RT-S	AGGGTTCAAGACGAATGGCA
MeTCP13b-RT-A	GCTTCATCCAGCTCAACACCA
MeTCP13b-RT-S	GCTAGGCTGATTAAGTCCAAGT
MeTCP15a-RT-A	CCTAATTCATGCTCCGGCCT
MeTCP15a-RT-S	CCACCAACAGCTACGCACTA
MeTCP15b-RT-A	GATGGGCAGTGAAGTTGGGA
MeTCP15b-RT-S	CCTGTGCTGCCAGGATCTTT
MeTCP15c-RT-A	ACCGCTAATGCTGCTAGACC
MeTCP15c-RT-S	ACCATCGCAACAGCATCAGA
MeTCP15d-RT-A	GCTCAGGCTCCAGTATGTCAG
MeTCP15d-RT-S	GCTACCCATCTGATGCTGTTGC
MeTCP16-RT-A	AACCACCATTTGCGACCCAT
MeTCP16-RT-S	TCAACTCGTCCCTCCTACCA
MeTCP18a-RT-A	TGTCTTGCTCTTGTGTCGGA
MeTCP18a-RT-S	AGCCACCAGCAAGGTCTCTA
MeTCP18b-RT-A	CTGGCCTTGCCTGTATGAGT
MeTCP18b-RT-S	GAGGCCATTCTTGGGATGGT
MeTCP18c-RT-A	GGTTCTCTCCCTCGCTCTTG
MeTCP18c-RT-S	GTGGTGATGGCCAGAGTGTT
MeTCP18d-RT-A	GCGTCATCGTTATCCCTGGT
MeTCP18d-RT-S	GGCCGAGAGATCGGAGAATG
MeTCP19-RT-A	GACGCAATAGGTGCCAAACC
MeTCP19-RT-S	GAGTTGGGGCACAAGTCAGA
MeTCP20a-RT-A	GCCAGGTAGCTGCTGGTTAC
MeTCP20a-RT-S	CCCCCATTAGGTGGGTTTGG
MeTCP20b-RT-A	GCCCAGGAATCTGCTGGTTA
MeTCP20b-RT-S	CAGGATTATGGCCCCCAGTG
MeTCP20c-RT-A	CTAAATTGTTTTCCCATCAGATT
MeTCP20c-RT-S	ATGGGAGAGAACAAACCAGCAGA
MeTCP20d-RT-A	TGTCCAATTGGCCCTCTCTC
MeTCP20d-RT-S	GCTGCAACTGGTAGTGGAAC
MeTCP20e-RT-A	GAATTTAGGTTGCTGCGGCT
MeTCP20e-RT-S	ACAAGCCATTCAGCGTCCAA
MeTCP23a-RT-A	TGGTGAACCATCATGGACCC
MeTCP23a-RT-S	TGCAACTCCAGCTATGTGGG
MeTCP23b-RT-A	ATCGTAGAAAGCTAGGCCGC
MeTCP23b-RT-S	CGGCCTTATGTGCTGCTAGA
MeTCP2a-RT-A	GCTGGTTCTGGTTCGGGTTA
MeTCP2a-RT-S	GGTGCGGTTATCTGTGACCA
MeTCP2b-RT-A	GCCCCTTTGAGGTCCATACC
MeTCP2b-RT-S	AGGCCTAATCTTGGCTGTGG
MeTCP3a-RT-A	CCAAGCGCGAAATGATTGCGT
MeTCP3a-RT-S	TCTTTGTTCCCCACAAGCTCC
MeTCP3b-RT-A	TCTTCGCCATGAATTCGCAC
MeTCP3b-RT-S	CAGCACCAGTGGGATATGAAGC
MeTCP4-RT-A	AATTCGTGCTGGAATGCGGA
MeTCP4-RT-S	AGTGCAGCCGATACTGGTAG
MeTCP5a-RT-A	GTGATACCCTCCGTCCGAAT
MeTCP5a-RT-S	TGAGCCAGCCTAGCAAGGTA
MeTCP5b-RT-A	AGTGCAGACCTTGCTATGCC
MeTCP5b-RT-S	AGCAAGAGGTATGTGCAGCC
MeTCP7-RT-A	ACCGTCGTCCTTACCTCCAT
MeTCP7-RT-S	AATCGAGTGGCTCCTTCGTC
MeTCP8a-RT-A	GGCAGCGCTTCTGCTATTTG
MeTCP8a-RT-S	GAGTGGTTGTTACGGCAAGC
MeTCP8b-RT-A	CGATAGCGAGAGAAGCGTCA
MeTCP8b-RT-S	TCCAGGTCCCTTTATGGGCT
MeTCP9a-RT-A	TGGGCGGTACCATGAAGAAC
MeTCP9a-RT-S	CCCAACGACCCATCCGTAAA
MeTCP9b-RT-A	ACTGGGTTCGGAGTTTGCAT
MeTCP9b-RT-S	GACACACCAAAGTCGAGGGT
